# Supplementary material for: Three new species in the harvestmen genus Acuclavella (Opiliones, Dyspnoi, Ischyropsalidoidea), including description of male Acuclavella quattuor Shear, 1986
Source: Zookeys. 2013 Jun 20;(311):19–68. doi: 10.3897/zookeys.311.2920 (PMC3698555; doi:10.3897/zookeys.311.2920)
Supplement: XML Treatment for Acuclavella [file zookeys.311.2920-treatment1.xml]

<!DOCTYPE tp:taxon-treatment
  PUBLIC "-//TaxonX//DTD Taxonomic Treatment Publishing DTD v0 20100105//EN" "tax-treatment-NSO.dtd">
<tp:taxon-treatment xmlns:tp="http://www.plazi.org/taxpub"><tp:treatment-meta><mixed-citation publication-type="journal"><person-group><name><surname>Richart</surname><given-names>Casey H.</given-names></name><name><surname>Hedin</surname><given-names>Marshal</given-names></name></person-group><article-title>Three new species in the harvestmen genus
                    <italic>Acuclavella</italic> (Opiliones, Dyspnoi, Ischyropsalidoidea), including description of male
                    <italic>Acuclavella quattuor</italic> Shear, 1986</article-title><source>Zookeys</source><day>20</day><month>6</month><year>2013</year><volume>2013</volume><issue>311</issue><fpage>19</fpage><lpage>68</lpage><pub-id pub-id-type="doi">10.3897/zookeys.311.2920</pub-id></mixed-citation></tp:treatment-meta><tp:nomenclature><label>Genus</label><tp:taxon-name>
                        <tp:taxon-name-part taxon-name-part-type="genus">Acuclavella</tp:taxon-name-part>
                        <object-id xmlns:xlink="http://www.w3.org/1999/xlink" xlink:type="simple">http://species-id.net/wiki/Acuclavella</object-id>
                    </tp:taxon-name><tp:taxon-authority>Shear, 1986</tp:taxon-authority><tp:nomenclature-citation-list><tp:nomenclature-citation><tp:taxon-name>Acuclavella</tp:taxon-name><comment> Shear, 1986: 13. Type species <italic><tp:taxon-name>Acuclavella cosmetoides</tp:taxon-name></italic> Shear, 1986. </comment></tp:nomenclature-citation></tp:nomenclature-citation-list></tp:nomenclature><tp:treatment-sec sec-type="Description"><title>Description.</title><p>The simple, distally tapering penis (Appendix VIII, Figure I) and short ovipositor (Appendix III, <xref ref-type="fig" rid="F2">Figure 2</xref>) morphologies are conserved across species, with intraspecific variation seemingly as great as interspecific variation. Penis sheath with two sclerotized bands. Metatarsus of leg II with or without false leg articulations (Appendix IX). Distitarsi with three segments on legs I and II; distal end of legs III and IV with two constrictions, each comprised of two segments. All males with raised, glandular (<xref ref-type="bibr" rid="B53">Shear 1986</xref>), setose mound dorsally on basal article of chelicerae, setae often capped with secretions (MorphBank image <ext-link xmlns:xlink="http://www.w3.org/1999/xlink" ext-link-type="uri" xlink:href="http://www.morphbank.net/?id=822802" xlink:type="simple">822802</ext-link>); mounds lacking in females. Chela teeth diaphanous, with two heavily sclerotized teeth distally on fingers (MorphBank image <ext-link xmlns:xlink="http://www.w3.org/1999/xlink" ext-link-type="uri" xlink:href="http://www.morphbank.net/?id=822817" xlink:type="simple">822817</ext-link>). All leg coxae with prolateral and retrolateral tubercles in the form of distended clusters of warts (MorphBank image <ext-link xmlns:xlink="http://www.w3.org/1999/xlink" ext-link-type="uri" xlink:href="http://www.morphbank.net/?id=828524" xlink:type="simple">828524</ext-link>). Epistome of stomotheca horn-like, projecting outward (MorphBank image <ext-link xmlns:xlink="http://www.w3.org/1999/xlink" ext-link-type="uri" xlink:href="http://www.morphbank.net/?id=828520" xlink:type="simple">828520</ext-link>) to strongly decurved (MorphBank image <ext-link xmlns:xlink="http://www.w3.org/1999/xlink" ext-link-type="uri" xlink:href="http://www.morphbank.net/?id=82215" xlink:type="simple">82215</ext-link>), without apparent interspecific trends. Pseudotrachea of pedipalpal coxaphysis sclerotized ctenoid (MorphBank image <ext-link xmlns:xlink="http://www.w3.org/1999/xlink" ext-link-type="uri" xlink:href="http://www.morphbank.net/?id=822815" xlink:type="simple">822815</ext-link>).</p></tp:treatment-sec><tp:treatment-sec sec-type="Key to the species of Acuclavella"><title>Key to the species of <italic><tp:taxon-name>Acuclavella</tp:taxon-name></italic>.</title><p>This dichotomous key should allow users to identify the new species described herein. However, discovery of new morphologies in northern Idaho not described by <xref ref-type="bibr" rid="B53">Shear (1986)</xref>, and not ascribed to species herein, are currently of uncertain placement at the species level. These morphologies include females with pairs of spines on scute areas I-IV, individuals with three pairs of spines on scute areas I-III, and individuals with pairs of spines on scute areas I-II which are geographically and genetically distinct, but morphologically similar to <italic><tp:taxon-name>Acuclavella quattuor</tp:taxon-name></italic>. For the purposes of this work, the four species named by <xref ref-type="bibr" rid="B53">Shear (1986)</xref> are treated <italic>sensu stricto</italic>, and follow his diagnoses.</p><table-wrap content-type="key" position="anchor" orientation="portrait"><table><tbody><tr><td rowspan="1" colspan="1">1a</td><td rowspan="1" colspan="1">Setose mounds dorsally on surface of cheliceral article I; males (<xref ref-type="fig" rid="F6">Fig. 6</xref>)</td><td rowspan="1" colspan="1">2</td></tr><tr><td rowspan="1" colspan="1">1b</td><td rowspan="1" colspan="1">Without raised mounds on chelicerae; females</td><td rowspan="1" colspan="1">8</td></tr><tr><td rowspan="1" colspan="1"><!--PageBreak-->2a (1a)</td><td rowspan="1" colspan="1">Paramedian tubercles acute spines on scute area II only (<xref ref-type="fig" rid="F9">Fig. 9</xref>)</td><td rowspan="1" colspan="1">3</td></tr><tr><td rowspan="1" colspan="1">2b</td><td rowspan="1" colspan="1">Paramedian tubercles acute spines on multiple scute areas (<xref ref-type="fig" rid="F11">Fig. 11</xref>)</td><td rowspan="1" colspan="1">6</td></tr><tr><td rowspan="1" colspan="1">3a (2a)</td><td rowspan="1" colspan="1">Ocularium height (ventral edge of eye to tip of ocularium) ≤ 0.60 mm; area II spine height ≤ 0.50 mm from surface of tergite</td><td rowspan="1" colspan="1"><italic><tp:taxon-name>Acuclavella sheari</tp:taxon-name></italic> sp. n.</td></tr><tr><td rowspan="1" colspan="1">3b</td><td rowspan="1" colspan="1">Ocularium and area II spine heights ≥ 0.80 mm</td><td rowspan="1" colspan="1">4</td></tr><tr><td rowspan="1" colspan="1">4a (3b)</td><td rowspan="1" colspan="1">Distal ends of leg femora, patellae, and tibiae distinctly light, contrasting as light joints; palpi white or nearly so; with or without false leg articulations on leg II metatarsi (Appendix IX); with or without distal, dark, prolateral tubercle on palpal patellae; western Washington</td><td rowspan="1" colspan="1">5</td></tr><tr><td rowspan="1" colspan="1">4b</td><td rowspan="1" colspan="1">Distal ends of leg segments not light; palpi light brown or dark; without false leg articulations and palpal tubercles; Idaho</td><td rowspan="1" colspan="1"><italic><tp:taxon-name>Acuclavella merickeli</tp:taxon-name></italic> Shear, 1986</td></tr><tr><td rowspan="1" colspan="1">5a (4a)</td><td rowspan="1" colspan="1">Leg II femur ≤ 3.76 mm; Cascade Mountains</td><td rowspan="1" colspan="1"><italic><tp:taxon-name>Acuclavella leonardi</tp:taxon-name></italic> sp. n.</td></tr><tr><td rowspan="1" colspan="1">5b</td><td rowspan="1" colspan="1">Leg II femur ≥ 3.76 mm; Olympic Peninsula</td><td rowspan="1" colspan="1"><italic><tp:taxon-name>Acuclavella makah</tp:taxon-name></italic> sp. n.</td></tr><tr><td rowspan="1" colspan="1">6a (2b)</td><td rowspan="1" colspan="1">Paramedian tubercles raised into acute spines on scute areas I and II only (<xref ref-type="fig" rid="F11">Fig. 11</xref>); known distribution bracketed by the Salmon River and South Fork Clearwater River</td><td rowspan="1" colspan="1"><italic><tp:taxon-name>Acuclavella quattuor</tp:taxon-name></italic> Shear, 1986</td></tr><tr><td rowspan="1" colspan="1">6b</td><td rowspan="1" colspan="1">Paramedian tubercles with acute spines on three or more scute areas; scute area III always with such tubercles (Appendix V, <xref ref-type="fig" rid="F1">Figure 1</xref>)</td><td rowspan="1" colspan="1">7</td></tr><tr><td rowspan="1" colspan="1">7a (6b)</td><td rowspan="1" colspan="1">Paramedian tubercles not raised into spines on scute area I, paired spines on areas II, III, and IV</td><td rowspan="1" colspan="1"><italic><tp:taxon-name>Acuclavella cosmetoides</tp:taxon-name></italic> Shear, 1986</td></tr><tr><td rowspan="1" colspan="1">7b</td><td rowspan="1" colspan="1">Paramedian tubercles raised into acute spines on scute areas I – IV (four pairs of abdominal spines</td><td rowspan="1" colspan="1"><italic><tp:taxon-name>Acuclavella shoshone</tp:taxon-name></italic> (Shear, 1986)</td></tr><tr><td rowspan="1" colspan="1">8a (1b)</td><td rowspan="1" colspan="1">Paramedian tubercles acute spines on scute area II only (<xref ref-type="fig" rid="F9">Fig. 9</xref>)</td><td rowspan="1" colspan="1">9</td></tr><tr><td rowspan="1" colspan="1">8b</td><td rowspan="1" colspan="1">Tubercles not as previous; if spines on area II only, greatly reduced</td><td rowspan="1" colspan="1">11</td></tr><tr><td rowspan="1" colspan="1">9a (8a)</td><td rowspan="1" colspan="1">As couplet 4a</td><td rowspan="1" colspan="1">10</td></tr><tr><td rowspan="1" colspan="1">9b</td><td rowspan="1" colspan="1">As couplet 4b</td><td rowspan="1" colspan="1"><italic><tp:taxon-name>Acuclavella merickeli</tp:taxon-name></italic></td></tr><tr><td rowspan="1" colspan="1">10a (9a)</td><td rowspan="1" colspan="1">Known only from the Cascade Mountains of Washington State; no perceived discriminating features</td><td rowspan="1" colspan="1"><italic><tp:taxon-name>Acuclavella leonardi</tp:taxon-name></italic> sp. n.</td></tr><tr><td rowspan="1" colspan="1">10b</td><td rowspan="1" colspan="1">Known only from the Olympic Peninsula of Washington State; no perceived discriminating features</td><td rowspan="1" colspan="1"><italic><tp:taxon-name>Acuclavella makah</tp:taxon-name></italic> sp. n.</td></tr><tr><td rowspan="1" colspan="1">11a (8b)</td><td rowspan="1" colspan="1">As couplet 6a</td><td rowspan="1" colspan="1"><italic><tp:taxon-name>Acuclavella quattuor</tp:taxon-name></italic> Shear, 1986</td></tr><tr><td rowspan="1" colspan="1">11b</td><td rowspan="1" colspan="1">Paramedian tubercles not as previous</td><td rowspan="1" colspan="1">12</td></tr><tr><td rowspan="1" colspan="1">12a (11a)</td><td rowspan="1" colspan="1">As couplet 7a</td><td rowspan="1" colspan="1"><italic><tp:taxon-name>Acuclavella cosmetoides</tp:taxon-name></italic> Shear, 1986</td></tr><tr><td rowspan="1" colspan="1">12b</td><td rowspan="1" colspan="1">Paramedian tubercles not enlarged into spines, but paired, low, rounded tubercles on all scutal areas (<xref ref-type="fig" rid="F9">Fig. 9</xref>)</td><td rowspan="1" colspan="1">13</td></tr><tr><td rowspan="1" colspan="1">13a (11b)</td><td rowspan="1" colspan="1">Palpal femur ≤ 0.88 mm; leg II tarsus ≤ 3.92 mm; leg II femur ≤ 2.75 mm; currently known south of Salmon River</td><td rowspan="1" colspan="1"><italic><tp:taxon-name>Acuclavella sheari</tp:taxon-name></italic> sp. n.</td></tr><tr><td rowspan="1" colspan="1">13b</td><td rowspan="1" colspan="1">Palpal femur ≥ 0.90 mm; leg II tarsus ≥ 3.95 mm; leg II femur ≥ 2.72 mm, north of Middle Fork Clearwater River</td><td rowspan="1" colspan="1"><italic><tp:taxon-name>Acuclavella shoshone</tp:taxon-name></italic> (Shear, 1986)</td></tr><!--PageBreak--></tbody></table></table-wrap></tp:treatment-sec><tp:treatment-sec><!--Section generated to contain objects referenced in tp:taxon-treatment.--><fig id="F2" position="float" orientation="portrait"><label>Figure 2.</label><caption><p>Bayesian phylogram resulting from analysis of concatenated dataset. Numbers at nodes correspond to Bayesian posterior probabilities. The outgroup topology is shown at bottom. The inset picture is a female <italic><tp:taxon-name>Acuclavella shoshone</tp:taxon-name></italic> (<italic>sensu stricto</italic>) collected from the type locality (<xref ref-type="bibr" rid="B53">Shear 1986</xref>).</p></caption><graphic xmlns:xlink="http://www.w3.org/1999/xlink" xlink:href="ZooKeys-311-019-g002.jpg" position="float" orientation="portrait" xlink:type="simple"/></fig><fig id="F6" position="float" orientation="portrait"><label>Figure 6.</label><caption><p><italic><tp:taxon-name>Acuclavella leonardi</tp:taxon-name></italic> chelicerae and pedipalp. <bold>A</bold> right chelicera, retrolateral view <bold>B</bold> left chelicera, prolateral view <bold>C</bold> right pedipalp, retrolateral view (A–C, male CASENT9039218) <bold>D</bold> left chelicera, retrolateral view (female CASENT9039224).</p></caption><graphic xmlns:xlink="http://www.w3.org/1999/xlink" xlink:href="ZooKeys-311-019-g006.jpg" position="float" orientation="portrait" xlink:type="simple"/></fig><fig id="F9" position="float" orientation="portrait"><label>Figure 9.</label><caption><p><italic><tp:taxon-name>Acuclavella sheari</tp:taxon-name></italic>. Top: male, CHR3254; bottom: female, CHR3404.</p></caption><graphic xmlns:xlink="http://www.w3.org/1999/xlink" xlink:href="ZooKeys-311-019-g009.jpg" position="float" orientation="portrait" xlink:type="simple"/></fig><fig id="F11" position="float" orientation="portrait"><label>Figure 11.</label><caption><p><italic><tp:taxon-name>Acuclavella quattuor</tp:taxon-name></italic>. Male AMNH.</p></caption><graphic xmlns:xlink="http://www.w3.org/1999/xlink" xlink:href="ZooKeys-311-019-g011.jpg" position="float" orientation="portrait" xlink:type="simple"/></fig><fig id="F1" position="float" orientation="portrait"><label>Figure 1.</label><caption><p>Distribution of <italic><tp:taxon-name>Acuclavella</tp:taxon-name></italic>. Black circles are localities where <italic><tp:taxon-name>Acuclavella</tp:taxon-name></italic> were specifically targeted, but not encountered. Black crosses indicate localities where general surveys of litter invertebrates (e.g., Opiliones, <tp:taxon-name>Diplopoda</tp:taxon-name>, terrestrial <tp:taxon-name>Gastropoda</tp:taxon-name>) were conducted and <italic><tp:taxon-name>Acuclavella</tp:taxon-name></italic> were not encountered. Blue lines point to labeled rivers. Type localities (T) from <xref ref-type="bibr" rid="B53">Shear (1986)</xref> are indicated with paddle icons; green paddle = <italic><tp:taxon-name>Acuclavella shoshone</tp:taxon-name></italic>. Type localities of species described in this work are indicated with inverted triangles. Image saved from Google Earth.</p></caption><graphic xmlns:xlink="http://www.w3.org/1999/xlink" xlink:href="ZooKeys-311-019-g001.jpg" position="float" orientation="portrait" xlink:type="simple"/></fig></tp:treatment-sec><ref-list><ref id="B53"><mixed-citation xmlns:xlink="http://www.w3.org/1999/xlink" xlink:type="simple"><person-group><name name-style="western"><surname>Shear</surname><given-names>WA</given-names></name></person-group> (<year>1986</year>) <article-title>A cladistic analysis of the opilionid superfamily Ischyropsalidoidea, with description of the new family Ceratolasmatidae, the new genus <italic>Acuclavella</italic>, and four new species.</article-title><source>American Museum Novitates</source><volume>2844</volume>: <fpage>1</fpage>-<lpage>29</lpage>.</mixed-citation></ref></ref-list></tp:taxon-treatment>
