# Supplementary material for: Three new species in the harvestmen genus Acuclavella (Opiliones, Dyspnoi, Ischyropsalidoidea), including description of male Acuclavella quattuor Shear, 1986
Source: Zookeys. 2013 Jun 20;(311):19–68. doi: 10.3897/zookeys.311.2920 (PMC3698555; doi:10.3897/zookeys.311.2920)
Supplement: XML Treatment for Acuclavella merickeli [file zookeys.311.2920-treatment6.xml]

<!DOCTYPE tp:taxon-treatment
  PUBLIC "-//TaxonX//DTD Taxonomic Treatment Publishing DTD v0 20100105//EN" "tax-treatment-NSO.dtd">
<tp:taxon-treatment xmlns:tp="http://www.plazi.org/taxpub"><tp:treatment-meta><mixed-citation publication-type="journal"><person-group><name><surname>Richart</surname><given-names>Casey H.</given-names></name><name><surname>Hedin</surname><given-names>Marshal</given-names></name></person-group><article-title>Three new species in the harvestmen genus
                    <italic>Acuclavella</italic> (Opiliones, Dyspnoi, Ischyropsalidoidea), including description of male
                    <italic>Acuclavella quattuor</italic> Shear, 1986</article-title><source>Zookeys</source><day>20</day><month>6</month><year>2013</year><volume>2013</volume><issue>311</issue><fpage>19</fpage><lpage>68</lpage><pub-id pub-id-type="doi">10.3897/zookeys.311.2920</pub-id></mixed-citation></tp:treatment-meta><tp:nomenclature><tp:taxon-name>
                        <tp:taxon-name-part taxon-name-part-type="genus">Acuclavella</tp:taxon-name-part>
                        <tp:taxon-name-part taxon-name-part-type="species">merickeli</tp:taxon-name-part>
                        <object-id xmlns:xlink="http://www.w3.org/1999/xlink" xlink:type="simple">http://species-id.net/wiki/Acuclavella_merickeli</object-id>
                        <object-id xmlns:xlink="http://www.w3.org/1999/xlink" xlink:type="simple">MorphBank images of specimens considered this species include:</object-id>
                        <object-id xmlns:xlink="http://www.w3.org/1999/xlink" xlink:type="simple">CHR2100.1, MorphBank Specimen Id: 822457, 2 images; type locality</object-id>
                        <object-id xmlns:xlink="http://www.w3.org/1999/xlink" xlink:type="simple">CHR2100.2, MorphBank Specimen Id: 822597, 1 image</object-id>
                        <object-id xmlns:xlink="http://www.w3.org/1999/xlink" xlink:type="simple">CHR2121.2, MorphBank Specimen Id: 822601, 3 images</object-id>
                        <object-id xmlns:xlink="http://www.w3.org/1999/xlink" xlink:type="simple">CHR2121.4, MorphBank Specimen Id: 822602, 2 images</object-id>
                        <object-id xmlns:xlink="http://www.w3.org/1999/xlink" xlink:type="simple">CHR2121.5, MorphBank Specimen Id: 822459, 3 images</object-id>
                        <object-id xmlns:xlink="http://www.w3.org/1999/xlink" xlink:type="simple">CHR2140.0, MorphBank Specimen Id: 822460, 3 images</object-id>
                        <object-id xmlns:xlink="http://www.w3.org/1999/xlink" xlink:type="simple">CHR2140.2, MorphBank Specimen Id: 822603, 1 image</object-id>
                    </tp:taxon-name><tp:taxon-authority>Shear, 1986</tp:taxon-authority><xref>Figures: Appendix IX</xref></tp:nomenclature><tp:treatment-sec sec-type="Diagnosis"><title>Diagnosis.</title><p>For species descriptions see <xref ref-type="bibr" rid="B53">Shear 1986</xref>. Discriminated from other <italic><tp:taxon-name>Acuclavella</tp:taxon-name></italic> having a single pair of paramedian spines on tergite II by having relatively homogenously colored leg segments, not giving the appearance of banding at leg joints (from <italic><tp:taxon-name>Acuclavella makah</tp:taxon-name></italic> and <italic><tp:taxon-name>Acuclavella leonardi</tp:taxon-name></italic>) or by having scutal spines &gt; 0.50 mm and ocularium height from ventral edge of eye to tip of spine &gt; 0.60 mm (from <italic><tp:taxon-name>Acuclavella sheari</tp:taxon-name></italic>).</p></tp:treatment-sec><tp:treatment-sec sec-type="Distribution"><title>Distribution and habitat.</title><p><italic><tp:taxon-name>Acuclavella merickeli</tp:taxon-name></italic> populations are bracketed to the south by the South Fork Clearwater River and to the north by the Selway River; all localities in Nez Perce National Forest, Idaho County, Idaho. Coniferous habitat dominated by <italic><tp:taxon-name>Picea englemannii</tp:taxon-name></italic> or <italic><tp:taxon-name>Thuja plicata</tp:taxon-name></italic> and <italic><tp:taxon-name>Pseudotsuga menziesii</tp:taxon-name></italic>; microhabitats include moist woody debris and moss adjacent to small perennial water features such as side-slope seeps and headwater streams.</p></tp:treatment-sec><ref-list><ref id="B53"><mixed-citation xmlns:xlink="http://www.w3.org/1999/xlink" xlink:type="simple"><person-group><name name-style="western"><surname>Shear</surname><given-names>WA</given-names></name></person-group> (<year>1986</year>) <article-title>A cladistic analysis of the opilionid superfamily Ischyropsalidoidea, with description of the new family Ceratolasmatidae, the new genus <italic>Acuclavella</italic>, and four new species.</article-title><source>American Museum Novitates</source><volume>2844</volume>: <fpage>1</fpage>-<lpage>29</lpage>.</mixed-citation></ref></ref-list></tp:taxon-treatment>
