# Supplementary material for: Three new species in the harvestmen genus Acuclavella (Opiliones, Dyspnoi, Ischyropsalidoidea), including description of male Acuclavella quattuor Shear, 1986
Source: Zookeys. 2013 Jun 20;(311):19–68. doi: 10.3897/zookeys.311.2920 (PMC3698555; doi:10.3897/zookeys.311.2920)
Supplement: Supplementary file 9 — Male and Female Morphometric Data and Measurement Scheme. (doi: 10.3897/zookeys.311.2920.app3) File format: Microsoft Office Excel (xlsx). [file ZooKeys-311-019-s003.xlsx]

## Sheet: Male Data
Supplemental Table - Male Morphometrics Data
Species	Voucher Number	Carap.	Area 1-5	Eye to 2	Eye Spine	Metap. Spine	Area 1	Area 2	Area 3	Area 4	Palpal Femur	Troch. II	Femur II	Patel. II	Tibia II	Metat. II	Tars. II	Locality
A. cf. quattuor	CHR2070.1	1.4	2.52	3	0.69	0.22	0.45	0.55	0.025	0.05	0.94	0.52	2.68	1.04	2.04	3.12	4.15	CHR2008_31
A. cf. quattuor	CHR2070.3	1.28	2.65	3.2	0.73	0.225	0.64	0.64	0.025	0.025	1.02	0.52	2.8	1.04	2.08	3.4	4.45	CHR2008_31
A. cf. quattuor	CHR2070.4	1.31	2.63	3.4	0.8	0.275	0.7	0.7	0.025	0.05	0.92	0.6	2.96	1.08	2.08	3.52	4.65	CHR2008_31
A. cf. quattuor	CHR2070.6	1.1	2.55	3.3	0.7	0.275	0.475	0.575	0.025	0.05	0.925	0.56	2.88	1.08	2.04	3.32	4.55	CHR2008_31
A. cf. quattuor	CHR2070.7	1.2	2.45	3.15	0.675	0.15	0.5	0.55	0.05	0.05	1.025	0.6	3.04	1	2.12	3.56	4.75	CHR2008_31
A. cf. quattuor	CHR2070.8	1.2	2.4	3.05	0.775	0.275	0.6	0.575	0.05	0.05	0.975	0.56	2.92	1	2.2	3.4	4.5	CHR2008_31
A. cf. quattuor	CHR2070.9	1.2	2.75	3.15	0.8	0.275	0.675	0.625	0.05	0.075	0.975	0.6	2.92	1.08	2.12	3.32	4.65	CHR2008_31
A. cf. quattuor	OP2230	1.25	2.5	3.05	0.7	0.22	0.55	0.625	0.025	0.05	0.975	0.56	2.92	1.04	2.12	3.4	4.3	CHR2008_31
A. cf. quattuor	OP2231	1.35	2.6	3.25	0.75	0.225	0.7	0.7	0.05	0.05	0.975	0.6	3	1.12	2.2	3.44	4.4	CHR2008_31
A. cf. quattuor	OP2232	1.15	2.65	3.15	0.75	0.25	0.475	0.475	0.025	0.05	0.975	0.6	3.16	1.04	2.32	3.4	5.05	CHR2008_31
A. cf. quattuor	CHR2192.0	1.3	2.6	3.2	0.925	0.375	0.875	0.9	0.025	0.05	1.05	0.6	3.44	1.25	2.52	4	5.25	CHR2008_53
A. cf. quattuor	CHR2192.1	1.2	2.75	3.35	0.8	0.275	0.9	0.95	0.05	0.05	1.025	0.64	3.6	1.24	2.56	4.04	5.06	CHR2008_53
A. cf. quattuor	CHR2192.2	1.3	2.5	3.2	0.85	0.375	0.75	0.85	0.05	0.075	1	0.64	3.2	1.2	2.32	3.64	4.94	CHR2008_53
A. cf. quattuor	CHR2192.3	1.3	2.55	3.2	0.825	0.225	0.925	0.925	0.05	0.075	1	0.6	3.4	1.16	2.4	3.84	5.05	CHR2008_53
A. cf. quattuor	CHR2192.4	1.35	2.55	3.1	0.9	0.3	0.8	0.8	0.05	0.05	1.025	0.6	3.36	1.2	2.44	3.88	5.31	CHR2008_53
A. cf. quattuor	OP2275	1.25	2.65	3.3	0.825	0.25	0.8	0.9	0.05	0.05	1.025	0.6	3.28	1	2.4	3.92	5.05	CHR2008_53
A. cf. quattuor	OP2276	1.3	2.5	3	0.8	0.225	0.65	0.75	0.05	0.05	0.95	0.56	3.2	1.12	2.36	3.72	4.85	CHR2008_53
A. cf. quattuor	OP2277	1.3	2.6	3.2	0.925	0.3	1	0.975	0.025	0.025	0.975	0.6	3.4	1.08	2.48	3.84	5.06	CHR2008_53
A. cf. quattuor	CHR2227.0	1.3	2.8	3.45	0.825	0.25	0.8	0.875	0.05	0.05	1.025	0.64	3.32	1.2	2.4	3.76	4.95	CHR2008_58
A. cf. quattuor	CHR2227.1	1.3	2.95	3.55	1.025	0.375	0.875	0.925	0.05	0.075	1.075	0.64	3.64	1.32	2.56	3.96	5.125	CHR2008_58
A. cf. quattuor	OP2285	1.3	2.55	3.6	1.025	0.35	1.025	1	0.05	0.05	1.025	0.6	3.32	1.08	2.56	3.68	5.1875	CHR2008_58
A. cf. quattuor	OP2286	1.5	2.7	3.5	0.875	0.35	0.925	0.875	0.025	0.025	0.975	0.6	3.32	1.2	2.32	3.64	4.8	CHR2008_58
"A. cosmetoides"	CHR1409	1.1	2.8	3.15	0.625	0.275	0.725	0.775	0.65	0.4	0.975	0.56	3.32	0.92	2.24	3.8	4.8	CHR2007_36
"A. cosmetoides"	CHR2200.0	1.15	2.3	2.6	0.875	0.2	0.675	0.8	0.5	0.05	0.975	0.56	3.4	1.08	2.36	3.52	4.75	CHR2008_54
"A. cosmetoides"	CHR2200.1	1.35	2.55	3	0.85	0.275	0.85	0.925	0.825	0.175	0.975	0.6	3.8	1.24	2.56	4.12	5.3125	CHR2008_54
"A. cosmetoides"	CHR2200.2	1.3	2.6	3.4	1.025	0.35	1	1.05	0.925	0.15	1.025	0.68	3.76	1.24	2.8	4.1	5.1875	CHR2008_54
"A. cosmetoides"	CHR2200.3	1.25	2.95	3.5	0.875	0.25	1	1	0.9	0.3	1	0.64	3.68	1.24	2.48	4.04	5.24	CHR2008_54
"A. cosmetoides"	CHR2200.4	1.25	2.45	2.9	0.925	0.275	0.875	0.925	0.8	0.15	1	0.64	3.72	1.2	2.56	4.1	5.56	CHR2008_54
"A. cosmetoides"	OP2278	1.25	2.35	3.1	1	0.25	0.875	1	0.875	0.05	1	0.6	3.76	1.16	2.68	4.2	5.31	CHR2008_54
"A. cosmetoides"	OP2279	1.25	2.8	3.3	0.95	0.3	0.825	0.875	0.725	0.075	1.025	0.68	3.76	1.16	2.52	4.15	4.9	CHR2008_54
"A. cosmetoides"	CHR2207.0	1.2	2.7	3.2	0.9	0.25	0.875	1	0.9	0.05	1	0.6	3.52	1.08	2.44	3.8	5.0625	CHR2008_55
"A. cosmetoides"	OP2288	1.25	2.6	3	0.875	0.225	1.025	1.025	0.925	0.05	1	0.6	3.52	1.12	2.48	3.56	4.8	CHR2008_60
"A. cosmetoides"	OP2289	1.15	2.9	3.35	0.925	0.35	0.875	1	0.85	0.05	0.975	0.64	3.44	1.2	2.36	3.56	4.5	CHR2008_60
"A. cosmetoides"	OP2290	1.35	2.55	3.45	0.975	0.25	0.95	1	0.975	0.125	1	0.6	3.4	1.16	2.28	3.76	4.95	CHR2008_60
"A. cosmetoides"	CHR2248.0	1.2	2.6	3.25	0.825	0.225	0.95	0.925	0.8	0.05	0.975	0.6	3.4	1.12	2.48	3.76	4.65	CHR2008_60
"A. cosmetoides"	CHR2248.1	1.15	2.75	3.05	0.925	0.225	0.925	0.95	0.85	0.05	1	0.6	3.16	1	2.2	3.56	4.95	CHR2008_60
"A. cosmetoides"	CHR2248.2	1.25	2.55	3.1	0.975	0.225	0.925	0.925	0.85	0.075	0.95	0.56	3.28	1.12	2.24	3.52	4.8	CHR2008_60
"A. cosmetoides"	OP2293	1.35	2.6	3.05	0.9	0.225	0.925	0.9	0.85	0.4	1	0.6	3.72	1.12	2.64	3.8	4.7	CHR2008_64
"A. cosmetoides"	CHR2264.0	1.2	2.75	2.65	1	0.275	0.175	1.125	0.95	0.9	0.95	0.6	3.16	1.08	2.28	3.6	4.1	CHR2008_65
"A. cosmetoides"	CHR2264.1	1.2	2.6	2.75	0.925	0.25	0.225	1.05	1	0.875	0.975	0.6	3.2	1.12	2.32	3.68	4.65	CHR2008_65
"A. cosmetoides"	CHR2264.2	1.05	2.45	2.55	0.975	0.2	0.225	1.025	0.875	0.725	0.925	0.56	3.2	1.08	2.36	3.68	4.4	CHR2008_65
"A. cosmetoides"	OP2296	1.2	2.3	2.55	0.975	0.225	0.2	1.05	0.95	0.75	0.95	0.6	3.2	1.12	2.95	3.48	4.5	CHR2008_65
"A. cosmetoides"	OP2302	1.45	2.65	2.9	0.8	0.275	0.575	0.65	0.6	0.225	0.975	0.6	2.92	1.12	2.2	3.44	4.3	CHR2008_69
"A. cosmetoides"	OP2305	1.25	2.6	3	0.75	0.3	0.8	0.875	0.7	0.075	1	0.6	3.04	1.16	2.32	3.8	4.55	CHR2008_71
"A. cosmetoides"	CHR2309.0	1.45	2.9	3.15	0.825	0.275	0.7	0.825	0.7	0.175	1.05	0.6	3.2	1.04	2.48	3.8	4.7	CHR2008_71
"A. cosmetoides"	CHR2309.1	1.2	2.65	3.05	0.9	0.3	0.9	0.95	0.7	0.425	1.025	0.6	3.16	1.12	2.4	3.76	4.55	CHR2008_71
"A. cosmetoides"	CHR2312.0	1.35	2.7	3.15	0.775	0.25	0.7	0.7	0.6	0.15	1.025	0.6	3.28	1.2	2.32	3.92	5.18	CHR2008_72
"A. cosmetoides"	NCSM (CHR2312.1)	1.3	2.65	3.05	0.85	0.25	0.675	0.75	0.75	0.1	1.03	0.6	3.32	1.2	2.24	3.56	4.8	CHR2008_72
"A. cosmetoides"	CHR2312.2	1.4	2.75	3.25	0.9	0.275	0.725	0.75	0.675	0.25	1.03	0.64	3.32	1.12	2.48	3.84	4.95	CHR2008_72
"A. cosmetoides"	OP2307	1.15	2.5	3.25	0.9	0.275	0.775	0.8	0.75	0.025	0.975	0.6	3.2	0.96	2.28	3.76	4.65	CHR2008_72
"A. cosmetoides"	OP2308	1.4	2.65	3.05	0.875	0.225	0.675	0.75	0.775	0.05	1	0.6	3.24	1.2	2.32	3.92	5.1875	CHR2008_72
"A. cosmetoides"	OP2309	1.3	2.5	3.1	0.8	0.25	0.7	0.725	0.725	0.075	1	0.6	3.24	1.2	2.48	3.84	5.125	CHR2008_72
"A. cosmetoides"	CHR2341.0	1.15	2.4	3.15	0.775	0.225	0.725	0.9	0.675	0.45	0.95	0.6	3.36	1.16	2.36	3.96	4.85	CHR2008_77
"A. cosmetoides"	CHR2341.1	1.1	2.65	2.95	0.5	0.275	0.775	0.875	0.7	0.45	0.9	0.6	3.12	1.12	2.12	3.64	4.3	CHR2008_77
"A. cosmetoides"	OP2317	1.3	2.85	3	0.575	0.25	0.7	0.825	0.75	0.575	0.925	0.6	3.16	1.16	2.28	3.6	4.45	CHR2008_77
"A. cosmetoides"	OP2318	1	2.75	3.05	0.575	0.3	0.8	0.8	0.725	0.55	0.975	0.56	3.2	1.12	2.2	3.72	4.45	CHR2008_77
"A. cosmetoides"	CHR2348.0	1.3	2.55	2.95	0.75	0.225	0.45	0.5	0.475	0.375	0.975	0.56	3.08	1.08	2.16	3.56	4.5	CHR2008_78
"A. cosmetoides"	CHR2348.1	1.25	2.55	2.95	0.7	0.225	0.6	0.7	0.625	0.525	1.025	0.6	3.2	1.12	2.24	3.64	4.55	CHR2008_78
"A. cosmetoides"	OP2319	1.25	2.45	2.75	0.7	0.275	0.45	0.5	0.45	0.275	0.925	0.56	3.04	1.08	2.04	3.44	4.15	CHR2008_78
"A. cosmetoides"	OP2320	1.15	2.65	3.05	0.75	0.3	0.75	0.775	0.65	0.3	0.95	0.52	3.32	1.2	2.4	3.92	4.7	CHR2008_78
"A. cosmetoides"	OP2321	1.2	2.5	2.75	0.75	0.25	0.525	0.55	0.5	0.3	0.95	0.56	3.16	1.16	2.2	3.52	4.55	CHR2008_78
"A. cosmetoides"	CHR2359.0	1.25	2.85	3.05	0.65	0.25	0.425	0.475	0.45	0.075	1.1	0.64	3.28	1.2	2.48	3.76	5.05	CHR2008_79
"A. cosmetoides"	CHR2368.0	1.25	2.8	2.95	0.825	0.2	0.575	0.675	0.525	0.1	1.1	0.6	3.8	1.24	2.72	4.55	5.75	CHR2008_80
"A. cosmetoides"	CHR2368.1	1.2	2.6	2.85	0.8	0.2	0.425	0.5	0.475	0.125	0.975	0.6	3.8	1.2	2.72	4.35	5.3125	CHR2008_80
"A. cosmetoides"	OP2325	1.25	2.55	2.65	0.775	0.225	0.35	0.6	0.675	0.15	1.075	0.6	3.72	1.24	2.32	4.6	5.4375	CHR2008_80
"A. cosmetoides"	OP2326	1.3	2.55	2.8	0.7	0.2	0.4	0.525	0.5	0.075	1	0.6	3.4	1.04	2.48	4.1	4.8125	CHR2008_80
"A. cosmetoides"	CHR2379.0	1.2	2.5	2.75	0.75	0.225	0.375	0.55	0.45	0.025	0.975	0.6	3.16	1	2.28	3.68	4.65	CHR2008_83
"A. cosmetoides"	OP2331	1.15	2.65	2.75	0.65	0.225	0.525	0.6	0.55	0.075	1	0.56	3.24	1.16	2.4	3.88	4.7	CHR2008_82
"A. cosmetoides"	OP2332	1.15	2.45	2.65	0.775	0.325	0.65	0.625	0.6	0.25	0.975	0.56	3.04	1.08	2.2	3.72	4.15	CHR2008_84
"A. cosmetoides"	CHR2414.0	1	2.45	2.95	0.7	0.2	0.4	0.425	0.425	0.3	1	0.52	2.92	1.04	2	3.32	4.35	CHR2008_89
"A. cosmetoides"	CHR2414.1	1.15	2.55	2.65	0.65	0.2	0.35	0.425	0.5	0.175	0.975	0.6	2.92	1.04	2.08	3.4	4.3	CHR2008_89
"A. cosmetoides"	CHR2414.2	1.05	2.5	2.75	0.725	0.175	0.325	0.375	0.45	0.025	0.95	0.56	2.92	1.08	2.04	3.32	4.15	CHR2008_89
"A. cosmetoides"	CHR2414.3	1.15	2.5	2.85	0.75	0.225	0.375	0.425	0.4	0.025	0.95	0.56	2.76	1	1.92	3.28	4.3	CHR2008_89
"A. cosmetoides"	OP2335	1.1	2.35	2.55	0.55	0.125	0.325	0.35	0.35	0.05	0.875	0.52	2.6	0.84	1.92	3.12	3.88	CHR2008_89
"A. cosmetoides"	OP2336	1.2	2.5	2.65	0.625	0.175	0.425	0.5	0.45	0.2	0.9	0.56	2.68	1.08	2.08	3.28	3.95	CHR2008_89
"A. cosmetoides"	OP2337	1.25	2.4	2.8	0.65	0.2	0.4	0.45	0.475	0.125	1.025	0.56	3.12	1.04	2.36	3.64	4.6	CHR2008_89
"A. cosmetoides"	OP2338	1.2	2.75	2.9	0.725	0.175	0.475	0.425	0.55	0.025	1	0.56	3	1.12	2.12	3.6	4.5	CHR2008_89
"A. cosmetoides"	OP2341	1.15	2.8	3.1	0.725	0.325	0.6	0.575	0.5	0.025	0.975	0.6	3	1.2	2.24	3.56	4.45	CHR2008_93
A. merickeli	CHR2100.0	1.3	2.6	2.8	0.925	0.325	0.125	1.1	0.15	0.05	0.975	0.6	3.08	1	2.28	3.52	4.8	CHR2008_35
A. merickeli	CHR2100.1	1.4	2.7	3.05	1.025	0.275	0.05	1.15	0.075	0.075	1.025	0.64	3.44	1.12	2.48	4.12	5.1875	CHR2008_35
A. merickeli	OP2239	1.5	2.7	2.95	1.15	0.3	0.125	1.3	0.1	0.05	1.025	0.6	3.16	1	2.44	3.72	5	CHR2008_35
A. merickeli	OP2240	1.4	2.8	3.2	0.975	0.275	0.225	1.125	0.075	0.05	1.05	0.6	3.24	1.28	2.4	3.84	4.85	CHR2008_35
A. merickeli	CHR2121.0	1.35	2.65	3	1.075	0.4	0.15	1.15	0.1	0.1	1.025	0.6	3.16	1.16	2.36	3.88	5.125	CHR2008_38
A. merickeli	CHR2121.1	1.3	2.45	3.15	1.075	0.275	0.1	1.275	0.075	0.075	0.975	0.6	3.28	1.2	2.28	3.64	4.8	CHR2008_38
A. merickeli	CHR2121.2	1.35	2.4	3.3	1	0.275	0.075	1.175	0.075	0.05	0.975	0.6	3.16	1.08	2.2	3.52	4.65	CHR2008_38
A. merickeli	CHR2121.3	1.5	2.7	3.15	1.05	0.325	0.3	1.125	0.25	0.125	1	0.6	3.28	1.2	2.4	3.84	5	CHR2008_38
A. merickeli	OP2245	1.2	2.65	2.95	1.05	0.3	0.075	1.1	0.075	0.075	0.975	0.6	3.28	1.2	2.28	4	5.25	CHR2008_38
A. merickeli	OP2246	1.4	2.5	2.95	1.075	0.3	0.05	1.15	0.075	0.075	0.95	0.6	3.28	1.12	2.4	3.52	4.55	CHR2008_38
A. merickeli	OP2247	1.5	2.6	3.4	1.175	0.3	0.075	1.25	0.075	0.1	1	0.6	3.4	1.08	2.4	3.84	4.9	CHR2008_38
A. merickeli	OP2250	1.2	2.7	2.95	0.9	0.4	0.1	1.025	0.1	0.1	1	0.6	3	1.12	2.16	3.28	4.55	CHR2008_39
A. merickeli	OP2251	1.2	2.4	2.75	0.8	0.3	0.05	0.8	0.05	0.05	0.975	0.6	2.96	1.12	2.12	3.28	4.3	CHR2008_40
A. merickeli	OP2252	1.3	2.4	3.05	0.85	0.225	0.2	0.875	0.075	0.075	0.95	0.6	2.88	1.04	2.2	3.36	4.15	CHR2008_40
A. merickeli	OP2253	1.2	2.7	3.05	0.875	0.375	0.25	1	0.175	0.075	0.975	0.56	2.92	1.04	2.12	3.24	4.25	CHR2008_40
A. merickeli	OP2254	1.45	2.3	2.95	0.9	0.275	0.075	0.975	0.075	0.075	1	0.56	2.96	1.08	2.04	3.4	4.4	CHR2008_40
A. merickeli	CHR2140.1	1.2	2.55	3.25	0.875	0.325	0.125	0.875	0.05	0.05	0.975	0.6	2.84	0.96	2	3.08	4	CHR2008_40
A. merickeli	CHR2161.0	1.4	2.65	3.05	0.975	0.3	0.05	1.2	0.075	0.05	1.025	0.64	3.24	1.08	2.36	3.84	4.9	CHR2008_46
A. merickeli	CHR2161.1	1.35	2.7	3.15	1.05	0.275	0.075	1.025	0.075	0.075	1.025	0.6	3.24	1	2.28	3.68	4.85	CHR2008_46
A. makah	OP1818	1.35	2.4	3.15	1.25	0.175	0.05	1.225	0.025	0.025	0.975	0.6	3.88	1.08	2.52	3.76	5	CHR2007_34
A. makah	CHR2457.0	1.05	2.4	2.95	1.125	0.2	0.025	1.75	0.025	0.05	0.95	0.56	3.92	1.12	2.6	3.68	4.8	CHR2008_98
A. makah	CHR2457.1	1.15	2.4	3.15	1.05	0.125	0.075	1.125	0.025	0.025	0.9	0.6	3.92	1.12	2.64	3.84	4.95	CHR2008_98
A. makah	OP2343	1.3	2.4	3.05	1.325	0.225	0.025	1.275	0.025	0.05	0.975	0.6	4.1	1.16	2.64	3.88	5.5	CHR2008_98
A. makah	OP2345	1.3	2.25	3	1.3	0.175	0.025	1.4	0.025	0.025	0.975	0.64	4.35	1.2	2.88	4.15	5.0625	CHR2008_99
A. makah	CASENT9039219	1.25	2.2	3.25	1.44	0.25	0.05	1.64	0.025	0.05	0.95	0.64	4	1.16	2.6	4.04	5.25	CHR2009_29
A. makah	AMNH (CHR3382.1)	1.44	2.48	3.2	1.45	0.21	0.025	1.47	0.025	0.025	0.96	0.64	4.12	1.16	2.76	4.25	5.5	CHR2009_29
A. makah	OP2716	1.2	2.25	3.1	1.175	0.125	0.05	1.175	0.05	0.075	0.925	0.6	3.76	1.12	2.4	3.6	4.55	CHR2009_29
A. makah	CHR3387.0	1.4	2.25	2.9	1.2	0.25	0.025	1.3	0.025	0.025	0.975	0.6	4	1.12	2.68	3.8	5	CHR2009_30
A. makah	UWBM WA2393/7641	1.15	2.3	3.05	1.4	0.2	0.025	1.32	0.025	0.05	0.96	0.56	4	1	2.76	4.1	5.5	CHR2009_31
A. quattuor	OP2242	1.45	2.8	3.4	0.925	0.225	0.775	0.9	0.025	0.05	1.025	0.6	3.4	1.16	2.36	3.84	5	CHR2008_37
A. quattuor	OP2244	1.25	2.8	3.6	0.925	0.275	0.85	1.05	0.05	0.075	1.1	0.64	3.28	1.2	2.28	3.68	5.25	CHR2008_37
A. quattuor	AMNH (CHR2146.1)	1.44	2.72	3.55	0.78	0.32	0.84	0.98	0.025	0.05	0.97	0.6	3.16	1	2.41	3.56	4.94	CHR2008_43
A. quattuor	CASENT9039220	1.28	2.55	3.5	0.93	0.23	1	1	0.05	0.05	1.08	0.6	3.44	1.08	2.28	4.08	5.19	CHR2008_43
A. quattuor	UWBM ID0013/5661	1.5	2.55	3.25	0.78	0.34	1	1	0.025	0.025	0.98	0.56	3.08	1.12	2.08	3.48	4.4	CHR2008_43
A. quattuor	CHR2146.5	1.45	2.6	3.55	0.95	0.275	0.9	1	0.025	0.025	1.025	0.68	3.2	1.12	2.28	3.64	4.8	CHR2008_43
A. quattuor	CHR2146.6	1.5	2.7	4.05	0.975	0.3	1.05	1.125	0.05	0.05	1.025	0.64	3.32	1.12	2.36	3.96	5.05	CHR2008_43
A. quattuor	CHR2146.7	1.35	2.55	3.45	0.875	0.3	0.8	0.9	0.025	0.025	1	0.64	3.24	1.12	2.36	3.84	4.55	CHR2008_43
A. quattuor	OP2266	1.25	2.65	3.3	0.825	0.275	0.675	0.775	0.075	0.05	1	0.6	3.12	1.04	2.2	3.52	4.55	CHR2008_47
A. quattuor	CHR2176.0	1.25	2.5	3	0.65	0.175	0.65	0.7	0.05	0.075	0.975	0.6	2.76	1	2	3.08	4.25	CHR2008_48
A. quattuor	CHR2176.1	1.35	3.1	2.95	0.725	0.225	0.575	0.675	0.05	0.05	0.95	0.6	2.72	1.04	2.04	2.96	3.9	CHR2008_48
A. quattuor	CHR2180.0	1.25	2.9	3.5	0.875	0.375	0.825	0.9	0.1	0.05	1	0.6	3.12	1	2.08	3.44	4.8125	CHR2008_49
A. quattuor	CHR2180.1	1.25	2.7	3.3	0.725	0.275	0.65	0.75	0.2	0.075	0.95	0.6	3.12	1.04	2.12	3.2	4.3	CHR2008_49
A. quattuor	CHR2180.2	1.3	2.5	3.2	0.825	0.275	0.825	0.975	0.075	0.05	1	0.6	2.96	1.08	2.12	3.4	4.9	CHR2008_49
A. leonardi	AMNH (CHR2482.0)	1.12	2.41	2.8	1.17	0.24	0.1	1.16	0.05	0.075	0.84	0.52	3.64	1	2.52	3.72	5.06	CHR2008_103
A. leonardi	OP2347	1.2	2.2	2.7	0.875	0.25	0.075	1.05	0.075	0.075	0.95	0.6	3.52	1.08	2.16	3.56	4.75	CHR2008_103
A. leonardi	OP2348	1.25	2.1	3	1.15	0.25	0.125	1.025	0.075	0.075	0.95	0.6	3.72	1.08	2.56	3.92	5.0625	CHR2008_103
A. leonardi	OP2713	1.35	2.15	3.05	1.075	0.225	0.075	1.15	0.025	0.05	0.925	0.56	3.76	1.08	2.6	4.05	5.1875	CHR2009_18
A. leonardi	UWBM WA2392/6319	1.1	2.34	2.65	0.98	0.28	0.125	0.94	0.05	0.05	1	0.56	3.32	0.96	2.44	3.44	4.75	CHR2009_22
A. leonardi	OP2714	1.3	2.25	2.65	0.925	0.275	0.075	0.85	0.075	0.05	0.95	0.56	3.36	1	2.24	3.44	4.95	CHR2009_22
A. sheari	AMNH (CHR3236.0)	1.32	2.16	2.65	0.6	0.17	0.125	0.43	0.075	0.075	0.87	0.56	2.52	0.96	1.88	2.92	3.68	CHR2009_11
A. sheari	CASENT9039217	1.25	2.31	2.65	0.5	0.24	0.125	0.4	0.075	0.075	0.78	0.6	2.48	0.96	1.92	3.04	3.72	CHR2009_12
A. sheari	UWBM ID0016/5360	1.15	2.3	2.7	0.56	0.22	0.125	0.34	0.075	0.075	0.87	0.56	2.64	0.88	2.08	3.12	3.64	CHR2009_12
A. sheari	OP2708	1.25	2.25	2.6	0.475	0.2	0.125	0.375	0.1	0.075	0.875	0.56	2.48	1.12	1.96	2.88	3.64	CHR2009_12

## Sheet: Female Data
Supplemental Table - Female Morphometrics Data
Species	Voucher Number	Carap.	Area 1-5	Eye to 2	Eye Spine	Metap. Spine	Area 1	Area 2	Area 3	Area 4	Palpal Femur	Troch. II	Femur II	Patel. II	Tibia II	Metat. II	Tars. II	Locality
"A. cosmetoides"	CHR1411	1.45	3.4	3.55	0.7	0.225	0.375	0.55	0.45	0.325	1	0.6	3.4	1.12	2.44	3.84	4.55	CHR2007_36
"A. cosmetoides"	OP1645	1.32	3.35	3.3	0.4	0.24	1.04	0.6	0.24	0.12	0.96	0.64	3.08	1.16	2.2	3.56	4.05	CHR2007_36
"A. cosmetoides"	OP1634	1.52	3.12	3.28	0.68	0.48	0.6	0.6	0.44	0.36	0.92	0.6	3.28	1.16	2.24	3.6	4.55	CHR2006_19
"A. cosmetoides"	OP1648	1.5	3.15	2.85	0.55	0.13	0.05	0.05	0.05	0.08	0.9	0.6	2.72	1.12	2.12	3.24	3.96	CHR2007_37
"A. cosmetoides"	CHR2200.5	1.5	3.1	3.3	0.775	0.275	0.75	0.8	0.575	0.05	1.025	0.6	3.6	1.12	2.68	3.96	4.75	CHR2008_54
"A. cosmetoides"	OP2280	1.4	3.2	3.05	0.74	0.3	0.58	0.58	0.56	0.04	0.984	0.64	3.6	1.24	2.56	4.08	4.8	CHR2008_54
"A. cosmetoides"	CHR2207.1	1.5	3.3	3.45	0.9	0.225	0.625	0.675	0.5	0.1	1.025	0.64	3.64	1.2	2.6	3.84	4.8	CHR2008_55
"A. cosmetoides"	OP2281	1.5	3.25	3.45	0.78	0.26	0.68	0.66	0.6	0.06	1.02	0.64	3.56	1.24	2.6	3.8	4.6	CHR2008_55
"A. cosmetoides"	OP2282	1.4	3.35	3.35	0.72	0.2	0.62	0.6	0.56	0.08	0.95	0.6	3.32	1.24	2.4	3.76	4.6	CHR2008_55
"A. cosmetoides"	OP2292	1.5	3.35	3.4	1	0.28	0.92	0.8	0.64	0.06	1.02	0.6	3.32	1.24	2.4	3.68	4.6	CHR2008_60
"A. cosmetoides"	CHR2248.3	1.25	3.2	3.55	1.075	0.275	0.75	0.825	0.75	0.025	1	0.6	3.28	1.12	2.28	3.64	4.6	CHR2008_60
"A. cosmetoides"	CHR2248.4	1.3	2.48	3.25	0.85	0.175	0.7	0.7	0.626	0.05	1	0.6	3.16	1.2	2.44	3.36	4.25	CHR2008_60
"A. cosmetoides"	CHR2248.5	1.2	3.45	3.7	0.975	0.3	0.875	0.9	0.725	0.075	1.05	0.64	3.28	1.12	2.48	3.48	4.5	CHR2008_60
"A. cosmetoides"	OP2294	1.32	3.4	3.24	0.91	0.25	0.72	0.78	0.72	0.25	0.96	0.6	3.2	1.2	2.48	3.56	4.45	CHR2008_64
"A. cosmetoides"	OP2295	1.4	3.55	3.63	0.83	0.18	0.55	0.65	0.6	0.1	1.03	0.64	3.36	1.24	2.4	3.64	4.4	CHR2008_64
"A. cosmetoides"	CHR2264.3	1.25	3.1	3.2	0.9	0.2	0.25	0.775	0.725	0.6	1	0.6	2.92	1.04	2.2	3.32	4.35	CHR2008_65
"A. cosmetoides"	OP2296	1.35	3.3	2.95	0.93	0.2	0.025	0.825	0.65	0.375	1	0.64	3.28	0.96	2.44	3.52	4.2	CHR2008_65
"A. cosmetoides"	OP2360	1.35	3.2	3	0.925	0.3	0.4	0.9	0.775	0.75	1.025	0.6	3.36	1.16	2.48	3.6	4.4	CHR2008_65
"A. cosmetoides"	CHR2280.0	1.45	3.3	3.25	0.725	0.3	0.675	0.6	0.575	0.05	1	0.6	3.2	1.2	2.24	3.48	4.35	CHR2008_67
"A. cosmetoides"	CHR2280.1	1.45	3.35	3.25	0.825	0.225	0.575	0.675	0.575	0.2	1	0.6	2.96	1.12	2.2	3.32	4.1	CHR2008_67
"A. cosmetoides"	CHR2280.2	1.2	3.65	3.75	0.925	0.3	0.775	0.825	0.775	0.1	1	0.56	2.96	1.04	2.08	3.36	4.35	CHR2008_67
"A. cosmetoides"	OP2299	1.28	3.12	2.9	0.83	0.3	0.7	0.65	0.58	0.03	1	0.6	3.04	1.2	2.2	3.6	4.3	CHR2008_67
"A. cosmetoides"	OP2300	1.38	3.56	3.6	0.83	0.28	0.65	0.7	0.7	0.1	1.03	0.64	3.28	1.2	2.44	3.72	4.5	CHR2008_67
"A. cosmetoides"	OP2301	1.48	3.32	3.25	0.9	0.35	0.75	0.85	0.75	0.08	0.95	0.6	3.12	1	2.32	3.64	4.45	CHR2008_67
"A. cosmetoides"	OP2303	1.28	3.32	3.3	0.63	0.25	0.43	0.45	0.38	0.05	1	0.64	2.92	1.08	2.16	3.28	3.95	CHR2008_69
"A. cosmetoides"	OP2304	1.31	3.38	3.28	0.8	0.28	0.55	0.55	0.35	0.05	0.98	0.6	3.44	1.28	2.36	3.72	4.4	CHR2008_71
"A. cosmetoides"	OP2306	1.4	3.24	3.4	0.75	0.3	0.38	0.33	0.18	0.05	0.97	0.6	3.24	1.16	2.2	3.64	4.25	CHR2008_71
"A. cosmetoides"	CHR2309.2	1.45	3.45	3.35	0.8	0.25	0.525	0.55	0.375	0.075	1.05	0.64	3.16	1.16	2.44	3.84	4.6	CHR2008_71
"A. cosmetoides"	CHR2309.3	1.45	3.3	3.4	0.9	0.3	0.65	0.675	0.5	0.1	1.025	0.6	3.2	1.2	2.4	3.84	4.35	CHR2008_71
"A. cosmetoides"	CHR2312.3	1.4	3.3	3.5	0.725	0.2	0.375	0.4	0.375	0.05	0.975	0.6	3	1.12	2.2	3.6	4.55	CHR2008_72
"A. cosmetoides"	NCSM (CHR2312.4)	1.4	3.35	3.55	0.75	0.25	0.5	0.475	0.425	0.075	0.975	0.6	3.28	1.12	2.36	3.88	4.9	CHR2008_72
"A. cosmetoides"	OP2310	1.5	3.38	3.44	0.7	0.3	0.5	0.48	0.4	0.08	1.03	0.6	3.24	1.2	2.2	3.68	4.2	CHR2008_72
"A. cosmetoides"	OP2311	1.35	3.3	2.85	0.88	0.25	0.05	0.78	0.73	0.63	0.94	0.6	3.16	1.16	2.2	3.52	4.05	CHR2008_73
"A. cosmetoides"	OP2312	1.24	3.4	2.75	1	0.3	0.05	0.93	0.85	0.8	0.95	0.6	3.52	1.08	2.48	3.72	4.1	CHR2008_73
"A. cosmetoides"	OP2313	1.38	3.19	2.92	0.83	0.23	0.03	0.73	0.63	0.6	0.98	0.6	3.44	1.2	2.36	3.72	4.35	CHR2008_73
"A. cosmetoides"	OP2314	1.75	3.5	2.75	0.85	0.28	0.03	0.9	0.825	0.775	1.02	0.6	3.28	1.08	2.48	3.56	4.25	CHR2008_73
"A. cosmetoides"	OP2315	1.4	3.35	2.95	1	0.3	0.05	0.98	0.95	0.83	1.03	0.6	3.44	1	2.48	3.64	4.6	CHR2008_74
"A. cosmetoides"	OP2316	1.2	3.3	3.28	0.63	0.15	0.48	0.5	0.48	0.38	0.975	0.6	3.24	1.16	2.2	3.68	4.45	CHR2008_76
"A. cosmetoides"	CHR2341.2	1.15	3.4	3.55	0.675	0.225	0.55	0.55	0.45	0.25	1	0.56	3.2	1.12	2.32	3.8	4.5	CHR2008_77
"A. cosmetoides"	CHR2348.2	1.35	3.35	2.95	0.65	0.275	0.2	0.3	0.225	0.25	1.025	0.56	3.2	1.2	2.4	3.72	4.3	CHR2008_78
"A. cosmetoides"	OP2322	1.5	3.4	3.45	0.78	0.3	0.45	0.4	0.4	0.3	0.95	0.6	3.16	1.2	2.32	3.64	4.15	CHR2008_78
"A. cosmetoides"	CHR2359.1	1.35	3.15	3	0.525	0.225	0.075	0.1	0.075	0.075	0.975	0.52	3	1.08	2	3.28	4.12	CHR2008_79
"A. cosmetoides"	OP2323	1.3	2.8	2.64	0.575	0.2	0.05	0.1	0.075	0.05	0.975	0.52	3.08	1	2.2	3.52	4.05	CHR2008_79
"A. cosmetoides"	OP2324	1.5	3.4	3	0.625	0.25	0.05	0.15	0.1	0.05	1.05	0.6	3	1.08	2.28	3.64	4.2	CHR2008_79
"A. cosmetoides"	CHR2368.2	1.65	3.8	2.95	0.7	0.2	0.1	0.15	0.075	0.075	1.075	0.6	3.68	1.2	2.64	4.3	5.05	CHR2008_80
"A. cosmetoides"	CHR2368.3	1.55	3.1	2.95	0.725	0.225	0.075	0.2	0.125	0.05	1.05	0.6	3.72	1.24	2.64	4.35	5	CHR2008_80
"A. cosmetoides"	OP2326	1.45	2.95	2.8	0.675	0.225	0.15	0.15	0.1	0.05	1.075	0.6	3.56	1.24	2.64	4.15	4.8	CHR2008_80
"A. cosmetoides"	CHR2379.1	1.45	3.2	3.15	0.725	0.275	0.4	0.375	0.325	0.075	1	0.6	3.2	1.16	2.32	3.8	4.7	CHR2008_83
"A. cosmetoides"	CHR2379.2	1.1	3.05	2.1	1.08	0.225	0.25	0.275	0.275	0.025	1.025	0.6	3.44	1.24	2.48	3.92	4.8	CHR2008_83
"A. cosmetoides"	OP2328	1.15	3.1	3	0.675	0.3	0.3	0.4	0.375	0.1	1.025	0.6	3.44	1.16	2.52	4.08	4.7	CHR2008_83
"A. cosmetoides"	OP2329	1.35	3.2	3.24	0.75	0.275	0.225	0.25	0.25	0.025	1.025	0.6	3.2	1.08	2.48	3.84	4.65	CHR2008_83
"A. cosmetoides"	OP2330	1.45	3.05	3.12	0.8	0.2	0.3	0.4	0.3	0.075	1.025	0.6	3.32	1.2	2.44	3.92	4.65	CHR2008_82
"A. cosmetoides"	OP2333	1.3	3.2	3.188	0.75	0.275	0.45	0.475	0.375	0.05	1	0.6	3.2	1.2	2.28	3.56	4.4	CHR2008_84
"A. cosmetoides"	CHR2403.0	1.45	3.4	3.4	0.75	0.25	0.425	0.425	0.25	0.05	1.075	0.64	3.56	1.2	2.52	3.84	4.8	CHR2008_87
"A. cosmetoides"	OP2334	1.5	3.45	3.4	0.75	0.225	0.45	0.475	0.425	0.175	1	0.6	3.36	1.2	2.32	3.8	4.4	CHR2008_88
"A. cosmetoides"	CHR2414.4	1.35	3	2.75	0.625	0.225	0.175	0.1	0.05	0.025	0.95	0.52	2.84	1.12	2.12	3.32	4	CHR2008_89
"A. cosmetoides"	OP2339	1.3	3.3	3.08	0.6	0.2	0.125	0.1	0.075	0.075	0.98	0.56	2.96	1.08	2.24	3.4	4.25	CHR2008_89
A cf. quattuor	CHR2070.2	1.4	3.7	3.6	0.72	0.225	0.22	0.38	0.05	0.05	1	0.6	2.72	1	2.08	3.4	4.15	CHR2008_31
A cf. quattuor	CHR2070.5	1.55	3.35	3.3	0.575	0.275	0.325	0.25	0.05	0.05	0.925	0.6	2.92	1.04	2	3.28	4.25	CHR2008_31
A cf. quattuor	CHR2076.0	1.3	3.1	3.3	0.725	0.275	0.625	0.475	0.05	0.05	0.975	0.56	3.08	1.12	2.28	3.28	4.1	CHR2008_32
A cf. quattuor	CHR2076.1	1.3	3.3	3.75	0.825	0.2	0.575	0.5	0.025	0.05	1	0.6	2.92	1.12	2.16	3.24	4.4	CHR2008_32
A cf. quattuor	CHR2076.2	1.2	3.35	3.6	0.725	0.05	0.6	0.55	0.025	0.025	0.95	0.6	3.12	1.16	2.36	3.6	4.3	CHR2008_32
A cf. quattuor	OP2233	1.2	3.08	3.13	0.88	0.34	0.69	0.63	0.06	0.06	0.94	0.56	3.08	1	2.12	3.52	4.25	CHR2008_32
A cf. quattuor	OP2234	1.3	3.35	3.3	0.875	0.35	0.675	0.625	0.075	0.075	1.05	0.6	3.28	1.12	2.32	3.88	4.75	CHR2008_32
A cf. quattuor	OP2235	1.4	3.45	3.68	0.88	0.35	0.92	0.76	0.05	0.08	1.08	0.64	3.24	1.28	2.4	3.72	4.6	CHR2008_32
A cf. quattuor	CHR2192.5	1.15	3.45	3.6	0.85	0.3	0.75	0.675	0.125	0.125	1.05	0.64	3.28	1.16	2.48	3.68	4.8	CHR2008_53
A cf. quattuor	OP2283	1.55	3.4	3.5	1.02	0.28	0.76	0.76	0.06	0.1	1.047	0.56	3.36	1.24	2.48	3.88	4.8	CHR2008_57
A cf. quattuor	CHR2227.2	1.45	3.05	3.3	0.9	0.25	0.575	0.575	0.025	0.025	0.975	0.6	3.12	1.12	2.32	3.6	4.55	CHR2008_58
A cf. quattuor	OP2284	1.6	3.15	3.7	0.98	0.24	0.84	0.72	0.06	0.06	1.025	0.6	3.16	1.08	2.44	3.52	4.45	CHR2008_58
A cf. quattuor	OP2287	1.6	3.52	3.88	0.92	0.28	0.84	0.7	0.06	0.06	1	0.625	3.36	1.12	2.4	3.52	3.8	CHR2008_59
A cf. quattuor	CHR2445.0	1.35	3.25	3.3	0.575	0.225	0.5	0.5	0.025	0.075	0.95	0.52	2.68	0.92	2.04	3.12	4.15	CHR2008_95
A cf. quattuor	CHR2445.1	1.38	3.63	3.6	0.7	0.25	0.47	0.44	0.05	0.075	0.98	0.52	2.92	1.16	2.32	3.44	4.5	CHR2008_95
A cf. quattuor	CHR2445.2	1.36	3.52	3.8	0.72	0.275	0.5	0.5	0.025	0.025	1.02	0.56	2.8	1.04	2.08	3.48	4.45	CHR2008_95
A cf. quattuor	OP2342	1.4	3.6	3.75	0.7	0.375	0.675	0.65	0.1	0.1	1.06	0.6	3.36	1.16	2.48	3.84	4.65	CHR2008_96
A cf. quattuor	OP2711	1.4	3.45	3.35	0.675	0.225	0.4	0.45	0.05	0.05	1	0.6	3.16	1.16	2.32	3.52	4.45	PEM-2009-021
A. leonardi	AMNH (CHR2482.2)	1.32	2.81	3.35	1.12	0.18	0.05	0.92	0.075	0.1	0.92	0.52	3.28	0.96	2.2	3.6	4.63	CHR2008_103
A. leonardi	OP2349	1.3	2.85	3.15	1.125	0.25	0.05	1.025	0.1	0.05	0.975	0.56	3.92	1.08	2.6	3.96	4.55	CHR2008_106
A. leonardi	OP2712	1.44	3.06	3.2	1.075	0.25	0.075	1	0.075	0.025	0.975	0.56	3.6	1	2.48	3.8	4.6	CHR2009_18
A. leonardi	CASENT9039224	1.44	3.06	3.05	0.9	0.2	0.075	0.78	0.075	0.075	0.9	0.56	2.88	0.92	2.12	3.28	4.4	CHR2009_22
A. merickeli	CHR2096	1.55	3.2	3.45	1	0.3	0.05	1	0.1	0.08	1.04	0.56	3.36	1.2	2.4	3.64	4.65	CHR2008_34
A. merickeli	CHR2100.2	1.5	3.4	3.55	0.95	0.275	0.125	0.825	0.125	0.125	1.05	0.6	3.4	1.24	2.6	3.84	5	CHR2008_35
A. merickeli	CHR2101	1.44	3.28	3	0.88	0.28	0.06	0.78	0.13	0.12	1.08	0.64	3.32	1.16	2.44	3.68	4.55	CHR2008_35
A. merickeli	CHR2102	1.6	3.45	3.36	0.84	0.34	0.04	0.9	0.1	0.1	1	0.64	3.16	1.24	2.48	3.6	4.75	CHR2008_35
A. merickeli	CHR2108	1.65	3.2	3.2	0.81	0.25	0.063	0.59	0.125	0.09375	0.93	0.6	3.24	1.08	2.4	3.6	4.5	CHR2008_35
A. merickeli	CHR2121.4	1.5	3.25	3.3	0.9	0.175	0.05	1.2	0.1	0.075	1.025	0.6	3.28	1.12	2.4	3.64	4.75	CHR2008_38
A. merickeli	CHR2121.5	1.5	3.25	3.55	0.925	0.25	0.05	0.875	0.025	0.075	1	0.6	3.24	1.04	2.4	3.52	4.65	CHR2008_38
A. merickeli	CHR2121.6	1.35	2.76	3.4	1.075	0.3	0.075	1	0.1	0.075	0.975	0.64	3.2	1	2.44	3.76	4.75	CHR2008_38
A. merickeli	CHR2125	1.45	3.2	3.3	0.91	0.31	0.09	0.84	0.09	0.06	0.88	0.6	3.2	1.16	2.28	3.44	4.55	CHR2008_38
A. merickeli	CHR2126	1.6	3.5	3.32	0.925	0.25	0.075	0.775	0.075	0.05	0.975	0.64	3.24	1.04	2.52	3.72	4.45	CHR2008_38
A. merickeli	CHR2140.2	1.3	3.2	3.05	0.7	0.275	0.075	0.575	0.125	0.05	0.925	0.6	2.76	1.08	2	3.08	4.15	CHR2008_40
A. merickeli	CHR2161.2	1.25	3.65	3.5	0.9	0.275	0.05	0.7	0.075	0.05	1.05	0.64	3.24	1.12	2.44	3.6	4.55	CHR2008_46
A. merickeli	CHR2161.3	1.35	3.2	3.15	0.95	0.225	0.125	0.7	0.125	0.05	1	0.6	3.08	1.04	2.12	3.56	4.2	CHR2008_46
A. merickeli	CHR2161.4	1.35	2.88	3.5	0.9	0.35	0.05	0.75	0.075	0.05	1.05	0.6	3.28	1.12	2.4	3.64	4.5	CHR2008_46
A. merickeli	CHR2161.5	1.45	3.65	3.55	0.975	0.28	0.1	0.8	0.1	0.1	1.05	0.68	3.36	1.04	2.56	3.6	4.85	CHR2008_46
A. merickeli	CHR2163	1.64	3.36	3.45	0.92	0.26	0.08	0.72	0.04	0.04	1.06	0.64	3.36	1.2	2.32	3.6	4.3	CHR2008_46
A. merickeli	CHR2164	1.56	3.2	3.18	0.96	0.38	0.08	0.92	0.1	0.1	1	0.56	3.04	1.2	2.32	3.72	4.3	CHR2008_46
A. merickeli	CHR2165	1.56	3.64	3.56	0.84	0.32	0.06	0.78	0.06	0.1	1.05	0.6	3.28	1	2.44	3.36	4.45	CHR2008_46
A. merickeli	CHR2166	1.45	3.3	3.7	0.94	0.38	0.08	0.72	0.1	0.08	1.02	0.68	3.44	1	2.4	3.44	4.55	CHR2008_46
A. makah	CHR1545	1.3	2.9	3.45	1.075	0.125	0.05	0.925	0.05	0.025	0.975	0.6	3.76	1.12	2.56	3.6	4.55	CHR2007_34
A. makah	CHR2457.2	1.35	3.1	3.15	1.125	0.1	0.025	0.95	0.05	0.075	0.975	0.56	3.92	1.16	2.56	3.8	4.75	CHR2008_98
A. makah	CHR2459	1.35	2.9	3.44	1.15	0.2	0.025	0.95	0.05	0.075	0.975	0.6	3.88	1.12	2.56	3.64	4.25	CHR2008_98
A. makah	CHR2467	1.4	3.1	3.44	1.225	0.15	0.05	1.15	0.05	0.075	1	0.6	4.2	1.16	2.92	3.96	4.94	CHR2008_99
A. makah	CHR3365	1.25	2.32	3.5	1.15	0.175	0.075	1.075	0.075	0.075	1	0.56	3.6	1.04	2.48	3.52	4.55	CHR2009_28
A. makah	AMNH (CHR3382.2)	1.25	3.06	3.45	1.16	0.13	0.075	1.15	0.1	0.075	0.89	0.64	3.44	1.08	2.4	3.48	4.45	CHR2009_29
A. makah	CASENT9039219	1.81	3.19	3.55	1.19	0.16	0.05	1.18	0.075	0.075	1	0.6	3.92	1.04	2.6	4.75	4.65	CHR2009_29
A. makah	CHR3387.1	1.4	3	3.4375	1.3	0.225	0.025	1.225	0.075	0.075	1.05	0.6	4.04	1.24	2.8	3.92	4.85	CHR2009_30
A. makah	CHR3387.2	1.4	2.75	3.55	1.25	0.125	0.05	0.925	0.075	0.075	0.95	0.64	3.72	1.08	2.52	3.72	4.4	CHR2009_30
A. makah	CHR3387.3	1.35	3.1	3.55	1.25	0.175	0.075	1.225	0.075	0.075	1.025	0.64	3.92	1.28	2.8	4	4.85	CHR2009_30
A. makah	CHR3392	1.4	3	3.4	1.325	0.15	0.05	1.275	0.05	0.05	1	0.64	3.88	1.2	2.72	3.84	4.6	CHR2009_30
A. makah	CHR3393	1.35	3	3.5	1.275	0.125	0.05	1.075	0.075	0.075	1	0.6	3.92	1.16	2.72	3.68	4.55	CHR2009_30
A. makah	CHR3396	1.25	2.95	3.35	1.125	0.175	0.075	1.025	0.075	0.025	0.975	0.6	3.92	1.12	2.68	3.76	4.45	CHR2009_31
A. makah	UWBM WA2393/7641	1.25	3	3.7	1.32	0.17	0.1	1.23	0.05	0.025	0.88	0.6	3.75	1.1	2.6	3.55	4.8	CHR2009_31
A. quattuor	CHR2118	1.25	3.76	4	0.9	0.3	0.55	0.85	0.075	0.05	1.025	0.56	3.64	1.12	2.56	3.88	4.85	CHR2008_37
A. quattuor	CHR2142	1.4	3	3.3	0.64	0.18	0.26	0.36	0.08	0.06	1	0.6	3	1.08	2.08	3.2	4.3	CHR2008_41
A. quattuor	CHR2146.2	1.65	3.4	3.9	0.75	0.225	0.625	0.6	0.075	0.075	1.05	0.64	3.36	1.2	2.08	3.56	4.35	CHR2008_43
A. quattuor	CHR2148	1.5	3.55	3.65	0.72	0.28	0.56	0.6	0.12	0.1	1.06	0.64	3.36	1.24	2.44	3.76	4.45	CHR2008_43
A. quattuor	CHR2149	1.76	3.56	3.88	0.95	0.23	0.63	0.7	0.05	0.05	1.04	0.64	3.24	1.08	2.36	3.6	4.2	CHR2008_43
A. quattuor	CHR2150	1.5	3.65	4.2	0.88	0.25	0.63	0.78	0.08	0.08	1.08	0.64	3.6	1.32	2.6	3.76	4.6	CHR2008_43
A. quattuor	CHR2152	1.52	3.36	3.48	0.88	0.28	0.78	0.76	0.06	0.04	1.03	0.6	3.4	1.28	2.4	3.8	4.6	CHR2008_43
A. quattuor	CHR2153	1.75	3.75	4.06	0.8	0.3	0.72	0.82	0.08	0.08	1.06	0.64	3.28	1.24	2.36	3.76	4.6	CHR2008_43
A. quattuor	CHR2172	1.4	3.08	3.32	0.76	0.22	0.32	0.44	0.06	0.06	0.97	0.6	2.88	0.92	2.28	3.32	4.6	CHR2008_47
A. quattuor	CHR2178	1.25	3.3	3.25	0.7	0.26	0.42	0.4	0.06	0.06	1.05	0.64	2.96	1.12	2.12	3.08	4.15	CHR2008_48
A. quattuor	CHR2180.3	1.45	3.25	3.2	0.725	0.275	0.375	0.4	0.075	0.05	0.975	0.56	2.84	0.88	2	3.16	4	CHR2008_49
A. quattuor	CHR2180.4	1.2	3.4	3.44	0.7	0.225	0.3	0.45	0.1	0.1	0.95	0.6	2.96	1.08	2.2	3.36	4.25	CHR2008_49
A. quattuor	CHR2182	1.41	3.19	3.55	0.76	0.44	0.6	0.62	0.1	0.08	1	0.64	3.04	1	2.16	3.28	4.15	CHR2008_49
A. quattuor	CHR2183	1.1	3.45	3.5	1.36	0.25	0.525	0.5	0.075	0.05	0.975	0.56	2.8	1.04	2	3.32	4	CHR2008_49
A. quattuor	CHR2184	1.35	3.25	3.2	0.8	0.18	0.36	0.42	0.08	0.06	1.015	0.64	2.88	1.08	2.16	3	4.25	CHR2008_49
A. quattuor	CHR2185	1.35	3.5	3.4	0.68	0.12	0.48	0.58	0.08	0.08	0.952	0.6	2.84	0.88	2.2	3.28	4.3	CHR2008_49
A. quattuor	CHR2186	1.24	3.12	3.3	0.72	0.22	0.32	0.38	0.08	0.06	0.98	0.6	3.08	1.08	2.12	3.28	4.2	CHR2008_49
A. sheari	AMNH	1.4	3	2.75	0.59	0.13	0.075	0.075	0.05	0.075	0.86	0.63	2.75	1.03	2.09	3.2	3.92	CHR2009_11
A. sheari	CASENT9039225	1.05	2.2	2.2	0.46	0.08	0.05	0.075	0.05	0.025	0.83	0.44	2.16	0.76	1.64	2.56	3.2	CHR2009_11
A. sheari	UWBM ID0015/5359	1.45	2.95	2.75	0.53	0.08	0.075	0.15	0.075	0.075	0.83	0.52	2.64	1	1.96	3.24	3.84	CHR2009_11

## Sheet: Legend_SchemeFigure
Carapace and scute lengths were taken dorsally at the midline. Carapace measurement was taken from the anterior edge and did not include the forward-projecting ocular spine. Eye spine height was taken from the base of the eye to the tip of the spine. Metapeltidial sensory cones and scutal spines or median tubercles were measured as the vertical distance from the sagittal cleft to the tip of the t…
Museum codes standard: North Carolina State Museum (NCSM), American Museum of Natural History (AMNH), California Academy of Sciences (CAS), and University of Washington Burke Museum (UWBM). Isotypes are paratypes collected at the same time and place as the holotype.
